# Supplementary material for: Hypertension in the United States Fire Service
Source: Int J Environ Res Public Health. 2021 May 19;18(10):5432. doi: 10.3390/ijerph18105432 (PMC8160987; doi:10.3390/ijerph18105432)
Supplement: Supplementary file 1 [file ijerph-18-05432-s001.zip]

Archive with 1 entries (1 files):
- ijerph-1213121-supplementary.pdf
